# Supplementary material for: Integrated TCRγ Clonality Workflow for Molecular Diagnosis in HTLV-1 Carriers and Adult T-Cell Leukemia/Lymphoma
Source: Diagnostics (Basel). 2026 Jul 22;16(14):2288. doi: 10.3390/diagnostics16142288 (PMC13407627; doi:10.3390/diagnostics16142288)
Supplement: Supplementary file 1 [file diagnostics-16-02288-s001.zip]

Archive with 1 entries (1 files):
- diagnostics-4341711-supplementary.pdf
